# Supplementary material for: Paternal Age Amplifies Cryopreservation-Induced Stress in Human Spermatozoa
Source: Cells. 2024 Apr 4;13(7):625. doi: 10.3390/cells13070625 (PMC11011712; doi:10.3390/cells13070625)
Supplement: Supplementary file 1 [file cells-13-00625-s001.zip]

Archive with 1 entries (1 files):
- cells-2906762-supplementary.pdf
